# Supplementary material for: Deciphering the Prognostic Landscape of Esophageal Adenocarcinoma: A PANoptosis-Related Gene Signature
Source: J Cancer. 2025 Jan 1;16(1):183–200. doi: 10.7150/jca.102180 (PMC11660136; doi:10.7150/jca.102180)
Supplement: Supplementary file 2 — Supplementary table 1. [file jcav16p0183s2.csv]

	V1
1	TP63
2	CHMP2B
3	BAX
4	GZMB
5	CHMP4B
6	GSDMD
7	IL1A
8	CHMP3
9	IRF1
10	IL1B
11	CHMP2A
12	CASP1
13	CASP5
14	TP53
15	CHMP7
16	IL18
17	CASP3
18	CHMP4C
19	IRF2
20	CYCS
21	CHMP6
22	HMGB1
23	CASP4
24	ELANE
25	CHMP4A
26	CASP9
27	DFFA
28	CASP7
29	CFLAR
30	BIRC3
31	PMAIP1
32	CASP8
33	JUN
34	BCL2L11
35	MCL1
36	SPTAN1
37	DIABLO
38	BIK
39	BID
40	CDKN1A
41	GADD45A
42	DDIT3
43	CDKN1B
44	TNF
45	GSN
46	TNFSF10
47	CASP6
48	SQSTM1
49	FASLG
50	EGR3
51	CD44
52	FAS
53	IGFBP6
54	PRF1
55	DAP
56	CCND1
57	BTG3
58	F2R
59	SATB1
60	BNIP3L
61	TNFRSF12A
62	CREBBP
63	RHOB
64	GPX3
65	PDGFRB
66	TSPO
67	CCND2
68	XIAP
69	TIMP1
70	CTNNB1
71	HSPB1
72	ADD1
73	TIMP2
74	BTG2
75	TIMP3
76	LEF1
77	GPX1
78	BCL10
79	IGF2R
80	CDC25B
81	AIFM3
82	CD38
83	PPP3R1
84	HGF
85	CLU
86	ATF3
87	LGALS3
88	LUM
89	LMNA
90	GADD45B
91	CDK2
92	IFNB1
93	RETSAT
94	SMAD7
95	SOD1
96	PTK2
97	ENO2
98	HMOX1
99	IER3
100	BCL2L10
101	CD2
102	GCH1
103	MMP2
104	VDAC2
105	TAP1
106	PLAT
107	IFNGR1
108	APP
109	BRCA1
110	ROCK1
111	PSEN1
112	DCN
113	PSEN2
114	SOD2
115	BMF
116	EREG
117	KRT18
118	TGFB2
119	RELA
120	WEE1
121	RARA
122	CD14
123	CD69
124	PEA15
125	DNAJC3
126	CASP2
127	CTH
128	PLCB2
129	BMP2
130	HMGB2
131	TGFBR3
132	EBP
133	TXNIP
134	ANKH
135	RHOT2
136	CYLD
137	GSTM1
138	GSR
139	BGN
140	BCL2L1
141	GNA15
142	MGMT
143	PPT1
144	F2
145	IL6
146	SC5D
147	IFITM3
148	RNASEL
149	EMP1
150	CAV1
151	DNM1L
152	ANXA1
153	TOP2A
154	ISG20
155	SLC20A1
156	MADD
157	PPP2R5B
158	BCAP31
159	ERBB3
160	NEDD9
161	SAT1
162	PDCD4
163	BCL2L2
164	FEZ1
165	ERBB2
166	DNAJA1
167	DAP3
168	DPYD
169	NEFH
170	PAK1
171	FDXR
172	GPX4
173	ETF1
174	CCNA1
175	GUCY2D
176	AVPR1A
177	CASP10
178	CHUK
179	PRKAR2B
180	PPP3R2
181	PPP3CC
182	MYD88
183	FADD
184	RIPK1
185	BAD
186	IRAK4
187	IKBKB
188	AKT1
189	AKT2
190	TNFRSF1A
191	AKT3
192	CHP2
193	ATM
194	ENDOG
195	NFKB1
196	NFKBIA
197	CAPN2
198	PIK3R5
199	IKBKG
200	CAPN1
201	IL3RA
202	IL3
203	ENDOD1
204	APAF1
205	PRKX
206	CSF2RB
207	TNFRSF10A
208	TRAF2
209	TNFRSF10D
210	NGF
211	TNFRSF10B
212	TNFRSF10C
213	MAP3K14
214	IL1RAP
215	IRAK2
216	IL1R1
217	IRAK1
218	TRADD
219	PIK3R3
220	BCL2
221	BIRC2
222	IRAK3
223	PRKACA
224	PRKACB
225	PRKACG
226	PPP3CB
227	PPP3CA
228	PIK3CA
229	PIK3CB
230	DFFB
231	PIK3CD
232	PRKAR1A
233	PRKAR2A
234	PRKAR1B
235	EXOG
236	PIK3CG
237	AIFM1
238	NTRK1
239	PIK3R1
240	PIK3R2
241	CHP1
242	PSMB1
243	PSMC4
244	VIM
245	DAPK2
246	CDH1
247	PSMA4
248	DSG2
249	PRKCQ
250	PSME4
251	ARHGAP10
252	TP73
253	PKP1
254	PSMC5
255	PPP1R13B
256	DYNLL1
257	PSME1
258	CLSPN
259	PSMD5
260	DSP
261	PSMD8
262	MAPK1
263	PSMC6
264	PSMA3
265	PSMC1
266	PSMB5
267	ACIN1
268	PSMA6
269	PSME2
270	PSMA7
271	E2F1
272	PSMD10
273	BMX
274	STK24
275	MAPK3
276	PSMD7
277	TJP1
278	BBC3
279	CARD8
280	PSMA2
281	MAPK8
282	UNC5B
283	PSMD3
284	KPNB1
285	C1QBP
286	PSMD11
287	YWHAE
288	PSMD9
289	LMNB1
290	UNC5A
291	KPNA1
292	TFDP2
293	PSMD14
294	TJP2
295	PSMF1
296	PSMB2
297	TICAM1
298	YWHAH
299	PSMA1
300	PSME3
301	YWHAQ
302	STK26
303	DSG3
304	DSG1
305	APC
306	DBNL
307	NMT1
308	TLR4
309	PSMB7
310	UACA
311	PSMB6
312	PSMA5
313	TP53BP2
314	RPS27A
315	CDKN2A
316	GAS2
317	APIP
318	UBC
319	LY96
320	PSMA8
321	APPL1
322	PSMD4
323	PSMB4
324	PSMC2
325	OMA1
326	PSMD6
327	PRKCD
328	YWHAZ
329	PSMC3
330	YWHAB
331	DAPK3
332	FNTA
333	STAT3
334	AVEN
335	YWHAG
336	UBB
337	PSMD1
338	PSMD2
339	SFN
340	PLEC
341	MAGED1
342	PAK2
343	PSMD13
344	MAPT
345	DCC
346	DAPK1
347	PSMD12
348	OCLN
349	TFDP1
350	OPA1
351	PSMB8
352	PSMB10
353	UBA52
354	PSMB11
355	PSMB9
356	TICAM2
357	DYNLL2
358	PSMB3
359	TRAF5
360	RBCK1
361	RNF31
362	SHARPIN
363	SPATA2L
364	SPATA2
365	RIPK3
366	CYBB
367	CAMK2A
368	CAMK2D
369	CAMK2B
370	CAMK2G
371	SLC25A4
372	SLC25A5
373	SLC25A6
374	SLC25A31
375	PPID
376	VDAC1
377	VDAC3
378	GLUD2
379	GLUD1
380	GLUL
381	PYGL
382	PYGM
383	PYGB
384	MAPK10
385	MAPK9
386	FTH1
387	FTL
388	PLA2G4E
389	PLA2G4A
390	JMJD7-PLA2G4B
391	PLA2G4B
392	PLA2G4C
393	PLA2G4D
394	PLA2G4F
395	ALOX15
396	SMPD1
397	MLKL
398	PGAM5
399	NLRP3
400	PYCARD
401	RNF103-CHMP3
402	VPS4B
403	VPS4A
404	CHMP1B
405	CHMP1A
406	CHMP5
407	TRPM7
408	IL33
409	FAF1
410	IFNA1
411	IFNA2
412	IFNA4
413	IFNA5
414	IFNA6
415	IFNA7
416	IFNA8
417	IFNA10
418	IFNA13
419	IFNA14
420	IFNA16
421	IFNA17
422	IFNA21
423	IFNG
424	IFNAR1
425	IFNAR2
426	IFNGR2
427	JAK1
428	JAK2
429	JAK3
430	TYK2
431	STAT1
432	STAT2
433	STAT4
434	STAT5A
435	STAT5B
436	STAT6
437	IRF9
438	EIF2AK2
439	TLR3
440	ZBP1
441	USP21
442	HSP90AA1
443	HSP90AB1
444	TNFAIP3
445	PARP2
446	PARP3
447	PARP4
448	PPIA
449	BOK
450	CRADD
451	IGF1
452	BAK1
453	DDX60
454	OAS2
455	IFI27
456	ANXA3
457	ITGB6
458	PLAC8
459	IL1RN
460	MET
461	CDH3
462	ITGA2
463	ACSL5
464	KIF1A
465	LAMC2
466	CXCL10
467	SDR16C5
468	TMPRSS4
469	TRIM29
470	PCSK1N
471	LAMA3
472	ANLN
473	KRT19
474	PLEK2
475	LAMB3
476	LIPH
477	TMC5
478	ANKRD22
479	TNS4
480	KRT7
481	CTSE
482	CYP2C18
483	TSPAN1
484	GALNT5
485	DKK1
486	SERPINB5
487	GPRC5A
488	MMP7
489	KRT17
490	BEX1
491	GABRP
492	SFTA2
493	S100P
494	COL17A1
495	CXCL5
496	SULT1B1
497	MMP12
498	MMP1
499	GPR87
500	ARL14
501	SLC6A14
502	MSLN
503	ANXA10
504	AGR2
505	CEACAM6
506	CLDN18
507	COL11A1
508	VSIG1
509	MUC17
510	CHGA
511	KLK7
512	KRT6A
513	CEACAM5
514	MTOR
515	ITGA5
516	CRYBA1
517	STK11
518	MAP3K7
519	ITGB1
520	TLE1
521	NTRK2
522	PTRH2
523	BRMS1
524	ANKRD13C
525	TSC2
526	SNAI2
527	NOTCH1
528	SIK1
529	CHEK2
530	PDK4
531	MYBBP1A
532	SRC
533	ZNF304
534	H1F0
535	ALK
536	ATRX
537	AXL
538	BACH2
539	BNIP3
540	BRAF
541	CD40
542	DDX58
543	DNMT1
544	EGFR
545	FLT3
546	GATA3
547	HAT1
548	HDAC9
549	HSPA4
550	ID1
551	IDH1
552	IDH2
553	IPMK
554	ITPK1
555	KLF9
556	MPG
557	MYC
558	MYCN
559	OTULIN
560	PANX1
561	PLK1
562	SIRT1
563	SIRT2
564	SIRT3
565	SLC39A7
566	STUB1
567	TARDBP
568	TERT
569	TNFRSF1B
570	TNFRSF21
571	TRIM11
572	TSC1
573	USP22
574	AIM2
575	GSDMA
576	GSDMB
577	GSDMC
578	GZMA
579	NLRC4
580	NLRP1
581	NLRP2
582	NLRP6
583	NLRP7
584	NOD1
585	NOD2
586	PLCG1
587	SCAF11
588	TIRAP
589	NLRP12
590	S100A12
591	MAPK7
592	RET
593	XAF1
594	IFI44L
595	SOCS1
596	PARP14
597	PARVA
598	SAA1
599	SLPI
600	DCX
601	S100A8
602	TNR
603	VHL
604	BAP1
605	YBX1
606	PPM1B
607	USP10
608	LGR5
609	VSIG4
610	MEFV
611	LCN2
612	TAB2
613	PARP1
614	TAB3
615	IRF3
616	PSTPIP2
617	FUNDC1
618	TLR9
619	ADAR
620	DFNA5
621	NLRP9
622	CDK1
623	NFS1
624	NAIP
